# Supplementary material for: Dramatically Amplified Thoracic Sympathetic Postganglionic Excitability and Integrative Capacity Revealed with Whole-Cell Patch-Clamp Recordings
Source: eNeuro. 2019 May 10;6(2):ENEURO.0433-18.2019. doi: 10.1523/ENEURO.0433-18.2019 (PMC6514441; doi:10.1523/ENEURO.0433-18.2019)
Supplement: Extended Data 1: Computational model code — Python and MATLAB code for the computational model of tSPN. Documentation is provided within the code. Download Extended Data 1, ZIP file. [file sup_enu-eN-NWR-0433-18-s02.zip]

Archive with 11 entries (9 files):
- tSPN model code/MATLAB code/
- tSPN model code/MATLAB code/tSPN.m
- tSPN model code/MATLAB code/tSPN_FI.m
- tSPN model code/MATLAB code/tSPN_gin.m
- tSPN model code/MATLAB code/tSPN_gsyn.m
- tSPN model code/MATLAB code/tSPN_ihold.m
- tSPN model code/MATLAB code/tSPN_sampleCode.m
- tSPN model code/Python code/
- tSPN model code/Python code/init.py
- tSPN model code/Python code/ode_solver.py
- tSPN model code/Python code/tspn.py
