# Supplementary material for: Dramatically Amplified Thoracic Sympathetic Postganglionic Excitability and Integrative Capacity Revealed with Whole-Cell Patch-Clamp Recordings
Source: eNeuro. 2019 May 10;6(2):ENEURO.0433-18.2019. doi: 10.1523/ENEURO.0433-18.2019 (PMC6514441; doi:10.1523/ENEURO.0433-18.2019)
Supplement: Extended Data 1: Computational model code — Python and MATLAB code for the computational model of tSPN. Documentation is provided within the code. Download Extended Data 1, ZIP file. [file sup_enu-eN-NWR-0433-18-s02.zip › tSPN model code/MATLAB code/tSPN_gin.m]

function gin = tSPN_gin(gmax,ihold,y0)
% This code calculates the input conductance of a model cell. 

% gmax: vector of parameters for a specific model cell in the following
%  order: [GNa GK GCaL GM GKCa GA GH GLeak Cm GImp] (GImp is optional, default is 0)
%  Conductance is measured in nS, capacitance is measured in pF. 
%
% ihold: current required to hold the given model cell at the specified
%  holding voltage. May be obtained from tSPN_ihold.
%
% y0: value of all parameters at the end of the simulation. Can be used as
%  the initial value for subsequent simulations. Useful for reducing
%  initialization time. May be obtained from tSPN_ihold.

% gin: calculated input conductance of the model cell in nS. 

itest = -5;

iclamp = zeros(1,100000)+ihold;
iclamp(50000:end)=ihold+itest;

V = tSPN(gmax,iclamp,y0);
figure(4)
plot(V),hold on
del_V = min(V(50000:end))-V(49999);

gin = itest/del_V;
