# Supplementary material for: Dramatically Amplified Thoracic Sympathetic Postganglionic Excitability and Integrative Capacity Revealed with Whole-Cell Patch-Clamp Recordings
Source: eNeuro. 2019 May 10;6(2):ENEURO.0433-18.2019. doi: 10.1523/ENEURO.0433-18.2019 (PMC6514441; doi:10.1523/ENEURO.0433-18.2019)
Supplement: Extended Data 1: Computational model code — Python and MATLAB code for the computational model of tSPN. Documentation is provided within the code. Download Extended Data 1, ZIP file. [file sup_enu-eN-NWR-0433-18-s02.zip › tSPN model code/Python code/tspn.py]

# 05/15/17
# Author: Redacted
# Python 2.7

from __future__ import print_function, division
from numpy import exp
from numpy import power
from numpy import cosh

def step(dydt, iclamp, gmax, dt):

    ## initialization
    V = dydt[0]  # Somatic membrane voltage (mV)
    CaS = dydt[1]  # somatic [Ca2+]
    m = dydt[2]  # Na activation
    h = dydt[3]  # Na inactivation
    n = dydt[4]  # K activation
    mA = dydt[5]  # A activation
    hA = dydt[6]  # A inactivation
    mh = dydt[7]  # h activation
    mM = dydt[8]  # M activation
    mCaL = dydt[9]  # CaL activation
    hCaL = dydt[10]  # CaL inactivation
    s = dydt[11]  # Na slow inactivation
    mKCa = dydt[12]  # KCa activation
    mh_inf_prev = dydt[21]

    pop_idx = gmax[0]
    GNa = gmax[1]  # nS; maximum conductance of INa
    GK = gmax[2]
    GCaL = gmax[3]
    GM = gmax[4]
    GKCa = gmax[5]
    GA = gmax[6]
    Gh = gmax[7]
    Gleak = gmax[8]
    C = gmax[9]
    Gsyn = 0

    E_Na = 60                  # mV; reverse potential of INa
    E_K = -90
    E_h = -31.6
    E_leak = -55
    E_syn = 0
    E_Ca = 120

    f = 0.01                   # percent of free to bound Ca2+
    alpha = 0.002              # uM/pA; convertion factor from current to concentration
    kCaS = 0.024               # /ms; Ca2+ removal rate, kCaS is proportional to  1/tau_removal; 0.008 - 0.025
    # A = 1.26e-5              # cm^2; cell surface area; radius is 10um
    # Ca_out = 2               # mM; extracellular Ca2+ concentration

    SCa = 1                    # uM; half-saturation of [Ca2+]; 25uM in Ermentrount book, 0.2uM in Kurian et al. 2011
    tauKCa_0 = 50              # ms
    tau_hA_scale = 100          # scaling factor for tau_hA

    ## update dydt
    # Sodium current (pA), Wheeler & Horn 2004 or Yamada et al., 1989
    alpha_m = 0.36 * (V + 33) / (1 - exp(-(V + 33) / 3))
    beta_m = - 0.4 * (V + 42) / (1 - exp((V + 42) / 20))
    m_inf = alpha_m / (alpha_m + beta_m)
    tau_m = 2 / (alpha_m + beta_m)
    m_next = m_inf + (m - m_inf) * exp(-dt / tau_m) if dt < tau_m else m_inf

    alpha_h = - 0.1 * (V + 55) / (1 - exp((V + 55) / 6))
    beta_h = 4.5 / (1 + exp(-V / 10))
    h_inf = alpha_h / (alpha_h + beta_h)
    tau_h = 2 / (alpha_h + beta_h)
    h_next = h_inf + (h - h_inf) * exp(-dt / tau_h) if dt < tau_h else h_inf

    alpha_s = 0.0077 / (1 + exp((V - 18) / 9))  # Miles et al., 2005
    beta_s = 0.0077 / (1 + exp((18 - V) / 9))
    tau_s = 129.2
    s_inf = alpha_s / (alpha_s + beta_s)
    s_next = s_inf + (s - s_inf) * exp(-dt / tau_s) if dt < tau_s else s_inf

    gNa = GNa * power(m_next, 2) * h_next
    I_Na = gNa * (V - E_Na)

    # Potassium current (pA), Wheeler & Horn 2004 or Yamada et al., 1989
    alpha_n_20 = 0.0047 * (V - 8) / (1 - exp(-(V - 8) / 12))
    beta_n_20 = exp(-(V + 127) / 30)
    n_inf = alpha_n_20 / (alpha_n_20 + beta_n_20)
    alpha_n = 0.0047 * (V + 12) / (1 - exp(-(V + 12) / 12))
    beta_n = exp(-(V + 147) / 30)
    tau_n = 1 / (alpha_n + beta_n)
    n_next = n_inf + (n - n_inf) * exp(-dt / tau_n) if dt < tau_n else n_inf

    gK = GK * power(n_next, 4)
    I_K = gK * (V - E_K)

    # Calcium current (pA), L-type, Bhalla & Bower, 1993
    alpha_mCaL = 7.5 / (1 + exp((13 - V) / 7))
    beta_mCaL = 1.65 / (1 + exp((V - 14) / 4))
    mCaL_inf = alpha_mCaL / (alpha_mCaL + beta_mCaL)
    tau_mCaL = 1 / (alpha_mCaL + beta_mCaL)
    mCaL_next = mCaL_inf + (mCaL - mCaL_inf) * exp(-dt / tau_mCaL) if dt < tau_mCaL else mCaL_inf

    alpha_hCaL = 0.0068 / (1 + exp((V + 30) / 12))
    beta_hCaL = 0.06 / (1 + exp(-V / 11))
    hCaL_inf = alpha_hCaL / (alpha_hCaL + beta_hCaL)
    tau_hCaL = 1 / (alpha_hCaL + beta_hCaL)
    hCaL_next = hCaL_inf + (hCaL - hCaL_inf) * exp(-dt / tau_hCaL) if dt < tau_hCaL else hCaL_inf

    gCaL = GCaL * mCaL_next * hCaL_next
    I_CaL = gCaL * (V - E_Ca)

    # M current (pA), Wheeler & Horn, 2004
    mM_inf = 1 / (1 + exp(-(V + 35) / 10))
    tau_mM = 2000 / (3.3 * (exp((V + 35) / 40) + exp(-(V + 35) / 20)))
    mM_next = mM_inf + (mM - mM_inf) * exp(-dt / tau_mM) if dt < tau_mM else mM_inf
    gM = GM * power(mM_next, 2)
    I_M = gM * (V - E_K)

    # Somatic KCa current (pA), Ermentrout & Terman 2010
    mKCa_inf = CaS ** 2 / (CaS ** 2 + SCa ** 2)
    tau_mKCa = tauKCa_0 / (1 + (CaS / SCa) ** 2)
    mKCa_next = mKCa_inf + (mKCa - mKCa_inf) * exp(-dt / tau_mKCa) if dt < tau_mKCa else mKCa_inf
    gKCa = GKCa * power(mKCa_next, 1)
    I_KCa = gKCa * (V - E_K)

    # A-type potassium current (pA), Rush & Rinzel, 1995
    mA_inf = (0.0761 * exp((V + 94.22) / 31.84) / (1 + exp((V + 1.17) / 28.93))) ** (1/3)
    tau_mA = 0.3632 + 1.158 / (1 + exp((V + 55.96) / 20.12))
    mA_next = mA_inf + (mA - mA_inf) * exp(-dt / tau_mA) if dt < tau_mA else mA_inf

    hA_inf = (1 / (1 + exp(0.069 * (V + 53.3)))) ** 4
    tau_hA = (0.124 + 2.678 / (1 + exp((V + 50) / 16.027))) * tau_hA_scale
    hA_next = hA_inf + (hA - hA_inf) * exp(-dt / tau_hA) if dt < tau_hA else hA_inf

    gA = GA * power(mA_next, 3) * hA_next
    I_A = gA * (V - E_K)

    # Ih (pA), Based on Kullmann et al., 2016
    mh_inf = 1 / (1 + exp((V + 87.6) / 11.7))
    tau_mh_activ = 53.5 + 67.7 * exp(-(V + 120) / 22.4)
    tau_mh_deactiv = 40.9 - 0.45 * V
    tau_mh = tau_mh_activ if mh_inf > mh_inf_prev else tau_mh_deactiv
    mh_next = mh_inf + (mh - mh_inf) * exp(-dt / tau_mh)
    gh = Gh * mh_next
    I_h = gh * (V - E_h)

    # Leak current (pA)
    I_leak = Gleak * (V - E_leak)

    # Synaptic current (pA)
    I_syn = Gsyn * (V - E_syn)

    # Somatic calcium concentration (uM), Kurian et al., 2011 & Methods of Neuronal Modeling, p. 490. 12.24
    CaS_next = CaS * exp(-f * kCaS * dt) - alpha / kCaS * I_CaL * (1 - exp(-f * kCaS * dt))

    ## update voltage
    g_inf = gNa + gCaL + gK + gA + gM + gKCa + gh + Gleak + Gsyn
    V_inf = (int(iclamp) + gNa * E_Na + gCaL * E_Ca + (gK + gA + gM + gKCa) * E_K + gh * E_h + Gleak * E_leak + Gsyn * E_syn) / g_inf
    tau_tspn = C / g_inf
    V_next = V_inf + (V - V_inf) * exp(-dt / tau_tspn)

    dy = [V_next, CaS_next, m_next, h_next, n_next, mA_next, hA_next, mh_next, mM_next, mCaL_next, hCaL_next, s_next, mKCa_next, I_Na, I_K,
          I_CaL, I_M, I_KCa, I_A, I_h, I_leak, mh_inf]

    return dy
